# Supplementary material for: Functional analysis of the GRMZM2G174449 promoter to identify Rhizoctonia solani-inducible cis-elements in maize
Source: BMC Plant Biol. 2017 Dec 4;17:233. doi: 10.1186/s12870-017-1181-5 (PMC5715495; doi:10.1186/s12870-017-1181-5)
Supplement: Supplementary file 1 — Information on the PCR primers used in this study. (XLSX 12 kb) [file 12870_2017_1181_MOESM1_ESM.xlsx]

## Sheet: Sheet1
Additional file 1: Table S1. Information on the PCR primers used in this study.
Primer name	Forward primer (5´-3´)	Reverse primer (5´-3´)
GRMZM2G174449	TTCTGCATCTGCTGCACATG	GGTGCCTACGGTCGATCGT
pC1391 D0	AAGGTCGACGCATTGAATGCTCCTGCG	AAGGGATCCTTCTCGGGTATACTTCCTAGCG
pCXGUS D1	GGGTAGCATGCTATTCTCTATTCT	TTCTCGGGTATACTTCCTAGCG
pCXGUS D2	TGGCATTTATTCTCCATAATATG	TTCTCGGGTATACTTCCTAGCG
pCXGUS D3	CGCTACTGACCGACCATGAA	TTCTCGGGTATACTTCCTAGCG
pCXGUS D4	CGAAGGTGACACAGAAGAGGA	TTCTCGGGTATACTTCCTAGCG
pCXGUS D5	CTGCAGGTGTGGGACGTG	TTCTCGGGTATACTTCCTAGCG
pCXGUS D6	GTACCTTGCTGATGGGCTCG	TTCTCGGGTATACTTCCTAGCG
pCXGFP delA	GTACCTTGCTGATGGGCTCG	TTATATAGAGGAAGGGTCTTGCGGCGCCGAGATGACGCCACCGTCC
pCXGFP delB	GTACCTTGCTGATGGGCTCGGGGTGCGCAAGACCCTTCCTCTATATAA	GGGACTGACCTACCCGGG
pCXGFP delC	CACTTCATCTGGCAGCCCAGCCCGCAAGACCCTTCCTCTATATAA	GGGACTGACCTACCCGGG
pCXGFP delD	AAGAGTCATTGGGACTCGCCATCGCGCACGTTCGACGCGCAAGACCCTTCCTCTATATAA	GGGACTGACCTACCCGGG
pCXGFP delE	ACTACTATATCAACGACGCGCAAGACCCTTCCTCTATATAA	GGGACTGACCTACCCGGG
pCXGFP delF	GGACGGTGGCGTCATCTCGGCGCCGCAAGACCCTTCCTCTATATAA	GGGACTGACCTACCCGGG
I	GTACCTTGCTGATGGGCTCGGGGTGCGCAAGACCCTTCCTCTATATAA	GGGACTGACCTACCCGGG
II	GCTGATGGGCTCGGGGTGCGCAAGACCCTTCCTCTATATAA	GGGACTGACCTACCCGGG
III	TGGGCTCGGGGTGCGCAAGACCCTTCCTCTATATAA	GGGACTGACCTACCCGGG
IV	ACTACTATATCAACGCAAGACCCTTCCTCTATATAA	GGGACTGACCTACCCGGG
V	TATATCAACGCAAGACCCTTCCTCTATATAA	GGGACTGACCTACCCGGG
VI	CAACGCAAGACCCTTCCTCTATATAA	GGGACTGACCTACCCGGG
Ⅶ	TATATCGCAAGACCCTTCCTCTATATAA	GGGACTGACCTACCCGGG
2×GCTGA	GCTGAGCTGACGCAAGACCCTTCCTCTATATAA	GGGACTGACCTACCCGGG
2×GCTGA-1C	CCTGACCTGACGCAAGACCCTTCCTCTATATAA	GGGACTGACCTACCCGGG
2×GCTGA-1A	ACTGAACTGACGCAAGACCCTTCCTCTATATAA	GGGACTGACCTACCCGGG
2×GCTGA-1T	TCTGATCTGACGCAAGACCCTTCCTCTATATAA	GGGACTGACCTACCCGGG
2×GCTGA-2A	GATGAGATGACGCAAGACCCTTCCTCTATATAA	GGGACTGACCTACCCGGG
2×GCTGA-2G	GGTGAGGTGACGCAAGACCCTTCCTCTATATAA	GGGACTGACCTACCCGGG
2×GCTGA-2T	GTTGAGTTGACGCAAGACCCTTCCTCTATATAA	GGGACTGACCTACCCGGG
2×GCTGA-3A	GCAGAGCAGACGCAAGACCCTTCCTCTATATAA	GGGACTGACCTACCCGGG
2×GCTGA-3C	GCCGAGCCGACGCAAGACCCTTCCTCTATATAA	GGGACTGACCTACCCGGG
2×GCTGA-3G	GCGGAGCGGACGCAAGACCCTTCCTCTATATAA	GGGACTGACCTACCCGGG
2×GCTGA-4A	GCTAAGCTAACGCAAGACCCTTCCTCTATATAA	GGGACTGACCTACCCGGG
2×GCTGA-4C	GCTCAGCTCACGCAAGACCCTTCCTCTATATAA	GGGACTGACCTACCCGGG
2×GCTGA-4T	GCTTAGCTTACGCAAGACCCTTCCTCTATATAA	GGGACTGACCTACCCGGG
2×GCTGA-5T	GCTGTGCTGTCGCAAGACCCTTCCTCTATATAA	GGGACTGACCTACCCGGG
2×GCTGA-5C	GCTGCGCTGCCGCAAGACCCTTCCTCTATATAA	GGGACTGACCTACCCGGG
2×GCTGA-5G	GCTGGGCTGGCGCAAGACCCTTCCTCTATATAA	GGGACTGACCTACCCGGG
2×TATAT	TATATTATATCGCAAGACCCTTCCTCTATATAA	GGGACTGACCTACCCGGG
2×TATAT-1A	AATATAATATCGCAAGACCCTTCCTCTATATAA	GGGACTGACCTACCCGGG
2×TATAT-1C	CATATCATATCGCAAGACCCTTCCTCTATATAA	GGGACTGACCTACCCGGG
2×TATAT-1G	GATATGATATCGCAAGACCCTTCCTCTATATAA	GGGACTGACCTACCCGGG
2×TATAT-2T	TTTATTTTATCGCAAGACCCTTCCTCTATATAA	GGGACTGACCTACCCGGG
2×TATAT-2C	TCTATTCTATCGCAAGACCCTTCCTCTATATAA	GGGACTGACCTACCCGGG
2×TATAT-2G	TGTATTGTATCGCAAGACCCTTCCTCTATATAA	GGGACTGACCTACCCGGG
2×TATAT-3A	TAAATTAAATCGCAAGACCCTTCCTCTATATAA	GGGACTGACCTACCCGGG
2×TATAT-3C	TACATTACATCGCAAGACCCTTCCTCTATATAA	GGGACTGACCTACCCGGG
2×TATAT-3G	TAGATTAGATCGCAAGACCCTTCCTCTATATAA	GGGACTGACCTACCCGGG
2×TATAT-4T	TATTTTATTTCGCAAGACCCTTCCTCTATATAA	GGGACTGACCTACCCGGG
2×TATAT-4C	TATCTTATCTCGCAAGACCCTTCCTCTATATAA	GGGACTGACCTACCCGGG
2×TATAT-4G	TATGTTATGTCGCAAGACCCTTCCTCTATATAA	GGGACTGACCTACCCGGG
2×TATAT-5A	TATAATATAACGCAAGACCCTTCCTCTATATAA	GGGACTGACCTACCCGGG
2×TATAT-5C	TATACTATACCGCAAGACCCTTCCTCTATATAA	GGGACTGACCTACCCGGG
2×TATAT-5G	TATAGTATAGCGCAAGACCCTTCCTCTATATAA	GGGACTGACCTACCCGGG
35S mini	CGCAAGACCCTTCCTCTATATAA	GGGACTGACCTACCCGGG
